# Supplementary material for: Naive stem cell blastocyst model captures human embryo lineage segregation
Source: Cell Stem Cell. 2021 Jun 3;28(6):1016–1022.e4. doi: 10.1016/j.stem.2021.04.031 (PMC8189436; doi:10.1016/j.stem.2021.04.031)
Supplement: Table S1. Lineage-classifier genes extracted from (Petropoulos et al., 2016; Stirparo et al., 2018), related to Figure 2 [file mmc2.xlsx]

## Sheet: Sheet1
Lists of genes related to Inner Cell Mass, Epiblast, hypoblast, and Trophectoderm identities curated from Petropolous et al.
Coefficient is the Pearson correlation coefficient between log2FPKM gene counts and a binary vector with values of 1 for the cell type in question and 0 for other cells.
Genes with a correlation coefficient of > 0.4 were considered related to the lineage.
ICM			EPI			Hypoblast			TE
Gene	Correlation		Gene	Correlation		Gene	Correlation		Gene	Correlation
PRSS3	0.628379		ATP12A	0.699905		IGF1	0.769297		TACSTD2	0.753089
SPIC	0.60824		NODAL	0.673964		RSPO3	0.763671		CLDN4	0.745824
EPHA4	0.518234		BEND4	0.602454		COL4A2	0.746739		GATA2	0.741693
PRICKLE1	0.457819		VASH2	0.583252		COL4A1	0.727714		TPM4	0.726707
ZC3HAV1	0.456562		MRC2	0.578156		GATA4	0.72351		SLC7A2	0.726007
CBFA2T2	0.455193		C19orf85	0.577484		CDH11	0.680376		S100A6	0.701487
LAMA4	0.454327		MUC4	0.570019		FLRT3	0.636978		PRSS8	0.689317
BMP2	0.451769		CXCL12	0.568634		COL18A1	0.620646		GATA3	0.68026
IFI16	0.448185		ATP8B2	0.567227		FRZB	0.615523		DAB2	0.678818
SPATS2L	0.444768		VSNL1	0.56704		MYL4	0.60138		KRT19	0.678424
DOCK6	0.425843		NREP	0.557137		CTSE	0.590319		TDG	0.676101
IL6R	0.425307		SEPTIN6	0.552756		SYT13	0.585191		SLC7A4	0.672525
TRIM69	0.42002		PMEPA1	0.543275		P3H2	0.578499		DLX3	0.670208
DST	0.419329		TDGF1	0.540617		SOX17	0.560238		EZR	0.664503
PLOD2	0.415165		MAP4K1	0.534802		DPP4	0.54999		KRT8	0.661918
CFLAR	0.413104		ZSCAN10	0.533361		PRDM11	0.546786		SLC7A8	0.661861
MT1H	0.412084		APOBEC3D	0.531624		PITX2	0.544739		FABP3	0.659485
TMX4	0.409995		LEFTY2	0.526665		CADM1	0.540886		SQLE	0.65628
CLDN19	0.409199		ARX	0.525612		FOXA2	0.53741		FDPS	0.651859
GPR176	0.408988		FGF4	0.517712		CDH2	0.531717		CLIC1	0.651128
UACA	0.405001		GDF3	0.51653		CPN1	0.517741		CD24	0.650841
USP28	0.403831		LEFTY1	0.516392		NRG2	0.514888		KRT18	0.64703
RAB15	0.402722		ETV1	0.511929		DENND2C	0.509635		ECHS1	0.639234
GSC	0.402369		TFPI2	0.504436		MTTP	0.508273		LRRFIP1	0.636721
NANOGP8	0.401038		ENSG00000258417	0.499157		AMOTL1	0.495106		LRP2	0.63663
			CALB1	0.497275		P4HA1	0.493582		ABCG2	0.63584
			IGSF1	0.497195		ROBO1	0.4868		EFNA1	0.632452
			ARSL	0.496116		TRIM2	0.479136		ASAH1	0.624102
			FBP1	0.49607		FN1	0.469442		FOLR1	0.618657
			GPRC5B	0.493495		NID2	0.469002		SMAGP	0.617921
			FCGBP	0.488287		PDGFRA	0.467838		SUN3	0.615944
			CNR2	0.485523		HNF1B	0.465663		RAB25	0.615904
			UTF1	0.48502		RGS9	0.460393		MYH10	0.612291
			SPP1	0.483798		GCKR	0.458933		ANXA2	0.606157
			MMP9	0.473313		ENC1	0.457791		SLC1A3	0.605388
			CREB3L1	0.473137		VCAN	0.455299		SLC7A5	0.604433
			PRUNE2	0.472363		PXDN	0.453668		HMGCS1	0.602134
			IL15	0.467743		GPC3	0.446043		MDH2	0.602056
			GUCA1A	0.463197		GJB1	0.44571		HSD17B1	0.601676
			CDHR1	0.462602		CACHD1	0.444213		RHOU	0.60073
			CAMKV	0.462		CLVS2	0.443626		EPCAM	0.59957
			DCLK1	0.46143		GYPC	0.43919		ANXA6	0.599097
			VENTX	0.459252		SRGAP1	0.438166		CD55	0.598621
			APOBEC3C	0.456635		BMP2	0.437509		EMP2	0.597935
			LIX1L	0.454673		SERPINH1	0.433206		GRHL1	0.597923
			TRIB2	0.454132		GUCA2A	0.432944		LARGE2	0.597907
			WNT3	0.453029		SLCO2A1	0.431877		SLC38A1	0.59636
			UNC5B	0.452784		APOA1	0.430724		HTATIP2	0.595212
			CCL26	0.452312		TPST2	0.428889		GREB1L	0.590015
			ETV4	0.446077		TNIP3	0.427623		RAB11FIP4	0.58944
			ADAMTS12	0.445968		CHST3	0.423737		TARS1	0.586566
			CD200	0.444098		LBH	0.423621		TFRC	0.58543
			ZIC3	0.442996		CMBL	0.42354		HSP90AA1	0.58525
			NANOG	0.440233		SERPINE2	0.422669		TALDO1	0.584266
			ABHD12B	0.438155		C12orf75	0.422161		ADK	0.583653
			DPPA2	0.435784		ITIH5	0.416869		FUCA2	0.583131
			TNFRSF8	0.434533		ZBTB20	0.410895		DHCR7	0.582831
			CCDC80	0.433247		PELI2	0.408502		JUP	0.582378
			REC8	0.432478		LGALS2	0.406739		PAICS	0.581811
			KLF7	0.431455		PODXL	0.404965		MYOF	0.581119
			ADAMTS4	0.429053		FNDC4	0.403878		TKT	0.579815
			FGF2	0.428282		TBCA	0.402097		QPRT	0.579179
			HHLA1	0.420174					REEP1	0.575702
			APOBEC3G	0.417618					LARS1	0.574876
			CD248	0.415352					ANP32E	0.574438
			PRDM14	0.414799					CLTC	0.573685
			TBC1D16	0.414345					RALBP1	0.573582
			MAN1C1	0.413043					ACLY	0.573452
			GAD2	0.409502					LMNA	0.573175
			GGT1	0.405133					GM2A	0.570511
			IFITM1	0.40449					LARP1	0.567303
									LAMP2	0.566003
									ACAT2	0.565895
									PPT1	0.564918
									PCLAF	0.564692
									FKBP3	0.562447
									PEBP1	0.561846
									DNMT3B	0.56183
									PSAT1	0.561517
									PERP	0.561485
									S100A13	0.560959
									TMEM97	0.560891
									SLC11A2	0.560369
									CNDP2	0.560352
									HSP90AB1	0.560136
									ENPEP	0.559918
									CEBPA	0.559683
									NAXE	0.55939
									RPAIN	0.557788
									RANGRF	0.557688
									MCFD2	0.556618
									MGST3	0.556366
									MOB3B	0.555845
									EHD4	0.555433
									TEAD1	0.554575
									ATP5F1B	0.553421
									JDP2	0.552732
									ODAM	0.552472
									TCF7L2	0.552285
									LYN	0.551456
									FDFT1	0.551434
									MVD	0.550356
									PRDX2	0.549256
									AGPAT5	0.549144
									TSPAN15	0.547677
									PWWP2B	0.546867
									LAMB1	0.544031
									ADAM15	0.543981
									IMPDH2	0.542253
									CALD1	0.541976
									TMTC3	0.54149
									TES	0.53876
									PTN	0.538533
									ASNS	0.537754
									CCKBR	0.537559
									ACTB	0.536983
									NR6A1	0.536121
									XAGE2	0.533637
									HERPUD1	0.530111
									HSPD1	0.52978
									TACC1	0.529232
									DBI	0.527916
									STS	0.527663
									SEMA6A	0.527607
									RAB31	0.527402
									UBE2J1	0.527333
									PSMD11	0.526796
									NME1	0.525665
									GRHPR	0.525358
									GPI	0.525242
									MYL12B	0.52406
									CAST	0.523581
									NR2F2	0.522575
									SC5D	0.522348
									GAPDH	0.522148
									TMPRSS13	0.521497
									MPP1	0.52129
									SCD	0.520608
									SH3BGRL2	0.51997
									OLR1	0.519564
									GABARAP	0.518921
									MMAB	0.518084
									S100P	0.517888
									PGK1	0.517811
									SOX4	0.517716
									PSMD14	0.517107
									PTPRF	0.516967
									RDH11	0.516803
									RAI14	0.516415
									RAB8A	0.51569
									PRXL2A	0.515674
									SLC19A2	0.514438
									SLC25A1	0.514167
									PSMA7	0.514073
									DCXR	0.512844
									LAMC1	0.5124
									ACOX1	0.511081
									S100A16	0.510841
									MCCC2	0.509832
									LAMA1	0.509439
									ATP5F1C	0.509388
									DHCR24	0.509076
									FGFR4	0.508947
									TGFBR3	0.508798
									TRIML1	0.508179
									ANXA8L1	0.506916
									ATP2B1	0.506721
									CDK6	0.506213
									CA12	0.505886
									CLDN3	0.505706
									ERG28	0.50565
									STC2	0.504847
									GGCT	0.504703
									RFLNB	0.50427
									ELOVL6	0.504264
									RAB11FIP1	0.504231
									DDIT4	0.503978
									HSPE1	0.503784
									SFXN1	0.503392
									RHOC	0.502838
									SETD3	0.501314
									ATP6V0A4	0.50123
									PPME1	0.501224
									VGLL1	0.500835
									ASS1	0.500748
									SNX2	0.500459
									PALLD	0.500018
									TFAP2A	0.499303
									DSG2	0.498977
									STARD10	0.497754
									FASN	0.497383
									VDAC1	0.497058
									SP6	0.497006
									UQCRQ	0.496209
									ZNF165	0.496208
									IDI1	0.496204
									MSMO1	0.496097
									PKM	0.495166
									DAG1	0.494668
									FHL2	0.494626
									CDH1	0.494554
									ATP6V1C2	0.494009
									PKP2	0.493203
									HMOX1	0.49317
									COX7C	0.492728
									PRELID3B	0.492562
									CRYBG2	0.492454
									HAPLN1	0.492202
									PDGFA	0.492089
									JPT2	0.491707
									SOD1	0.49125
									UQCR11	0.491244
									FABP5	0.490757
									ARHGAP18	0.49032
									HIC2	0.490052
									SFN	0.489953
									NR2F6	0.489378
									PMF1	0.488986
									SLC2A1	0.488668
									SDF2L1	0.487331
									SMPDL3A	0.487077
									PLS3	0.486607
									MGST1	0.486501
									CYP11A1	0.48627
									S100A10	0.485981
									MTHFD1L	0.485746
									PDXK	0.485337
									ELOVL1	0.484714
									ADAM9	0.484687
									DSP	0.48457
									TUBB	0.484371
									PKP3	0.484302
									CASP2	0.483332
									DTX4	0.482551
									RBM47	0.482471
									KHDRBS3	0.48219
									DNM1L	0.481807
									CITED2	0.481137
									PARK7	0.480397
									HSP90B1	0.479158
									P2RY6	0.478692
									NENF	0.478245
									DSC2	0.478172
									ATP6V1B1	0.47775
									ACTN1	0.477721
									ATP5F1A	0.477541
									CYB5A	0.476834
									ARPC5	0.476005
									C4BPB	0.475921
									WASF2	0.475783
									SGPL1	0.475007
									TET2	0.474478
									CYC1	0.474167
									CLIC3	0.474067
									MYCT1	0.47402
									HSD17B7	0.473985
									PTGES	0.473825
									APRT	0.473806
									PTBP3	0.473546
									SEM1	0.472597
									OLA1	0.47199
									RCN1	0.470898
									DOCK9	0.470715
									CSTB	0.470712
									ARID3A	0.470313
									INA	0.469962
									CENPX	0.469934
									HIP1	0.469173
									TPI1	0.468004
									DUSP6	0.467912
									ODR4	0.467082
									ATP5MC1	0.466051
									CANX	0.465218
									ATP5PF	0.464974
									ANXA8	0.464846
									TAGLN2	0.464597
									QARS1	0.464391
									SHISA5	0.464356
									HAND1	0.463891
									MTAP	0.463484
									ST13	0.462791
									AHCYL1	0.462163
									TEAD3	0.462027
									CTNNAL1	0.461509
									PRR5	0.461466
									DSTN	0.460885
									LRRC58	0.460833
									SH3GL3	0.459994
									ARPC1B	0.459928
									ACACA	0.459892
									GCLM	0.45944
									GCH1	0.459259
									MTHFD2	0.458177
									SLC25A13	0.458175
									NDUFC1	0.457362
									COX5A	0.456214
									POLR2H	0.455126
									BLMH	0.455084
									SLC5A6	0.454437
									UBE2G2	0.45352
									ISYNA1	0.453213
									FADS1	0.452819
									SLC38A2	0.452715
									MYO6	0.452175
									MICOS10	0.452169
									PIR	0.451946
									SFXN4	0.451223
									EDF1	0.450784
									SH2D4A	0.450612
									UQCRC1	0.449674
									SLC7A7	0.449027
									AARS1	0.448952
									NUAK2	0.448737
									SLC31A1	0.447936
									CCT6A	0.447936
									GPRC5A	0.447409
									PHGDH	0.44625
									ACAT1	0.446232
									PKIB	0.446086
									TMEM52B	0.445537
									TRIP6	0.445331
									PRDX6	0.444653
									STARD4	0.444182
									FLNB	0.44413
									TLE3	0.444069
									PLXNB1	0.443938
									SMARCC1	0.443608
									ATP6V1A	0.44354
									HSD17B12	0.443232
									PSMC2	0.442455
									PLAC8	0.442407
									NDUFS6	0.441258
									BRCC3	0.441147
									TUBA1B	0.440991
									GALNT10	0.440969
									SLC28A3	0.440562
									AIF1L	0.440359
									PTGES3	0.439984
									ZFHX3	0.439451
									GOT1	0.438826
									IRX2	0.438184
									PSMC6	0.437622
									RALGAPA2	0.437158
									TMPRSS2	0.437025
									VAMP8	0.436852
									LIMK2	0.436825
									HEXB	0.436558
									INF2	0.435197
									ATP5PO	0.433202
									CD276	0.432306
									TJP3	0.432025
									MPZL1	0.431875
									GNAS	0.431386
									CRIP1	0.431356
									CACYBP	0.430801
									PUS7	0.430696
									GAB2	0.430511
									TRMU	0.430205
									ATP5F1D	0.430153
									CLCN6	0.430065
									CDC42SE2	0.429585
									SHMT2	0.429113
									SYDE2	0.428755
									PGAM5	0.428596
									MSX2	0.428524
									UFC1	0.428349
									PSMD1	0.428331
									ATP5MC3	0.428003
									PSMD7	0.427796
									CCT4	0.427408
									HAUS1	0.427377
									NDUFS3	0.427093
									UCHL3	0.427011
									PPA2	0.426746
									DDB1	0.426736
									PFKFB4	0.426563
									CBLB	0.426525
									PAWR	0.426446
									NDUFB2	0.426419
									NDUFA11	0.42624
									GYS1	0.42558
									CDC42SE1	0.425559
									NDUFB10	0.425446
									MYL12A	0.425135
									DLG5	0.425052
									HSD17B4	0.424633
									PPARG	0.424481
									RTKN	0.424385
									ACKR2	0.42433
									CTH	0.424233
									G3BP1	0.423664
									YDJC	0.423317
									PUM1	0.422825
									SEC11A	0.422517
									S100A14	0.422416
									MRPL42	0.422104
									ZNF750	0.421743
									ALDH4A1	0.421702
									IFITM2	0.421603
									H4C3	0.421493
									GOT2	0.421168
									NDUFB4	0.420589
									DLX4	0.420028
									PSMA5	0.419878
									PSMB5	0.419229
									DARS1	0.419112
									SMAD5	0.41765
									FABP7	0.417043
									TDRP	0.416927
									LYPLA2	0.41669
									MTHFD1	0.416014
									TNNC1	0.415891
									GDPD3	0.415819
									CNPY2	0.415637
									HINT1	0.415628
									ESD	0.415497
									SND1	0.414856
									DNAJC6	0.41477
									GALNT11	0.413817
									RASGRP2	0.413718
									HIKESHI	0.413572
									KANK4	0.413041
									BTF3	0.412437
									BTG1	0.4124
									PAXX	0.411535
									EPRS1	0.410889
									NARS1	0.410826
									HDGF	0.410752
									KPNB1	0.409936
									PEG10	0.409759
									AAK1	0.409745
									GRAMD2A	0.409725
									ABHD4	0.4095
									CTSD	0.409217
									UBE2I	0.409072
									IRF3	0.408497
									FIGN	0.408239
									UFD1	0.408047
									ANLN	0.407869
									ARHGDIA	0.40756
									MORF4L2	0.407466
									COX20	0.407444
									ACYP1	0.407389
									VPS29	0.407306
									SAPCD2	0.406832
									RGL2	0.40641
									PLPP3	0.405804
									PRPS2	0.405533
									GARS1	0.405329
									MCEE	0.404973
									CD53	0.404913
									TINCR	0.404323
									ATP5MF	0.404127
									RASSF2	0.404039
									DNAJC1	0.40387
									METTL26	0.403792
									CD47	0.403368
									GSTK1	0.403278
									KCNN4	0.40322
									SUMO3	0.403128
									TMSB10	0.403109
									EBP	0.403018
									GART	0.40277
									CD274	0.402543
									NSD3	0.40239
									HEBP2	0.402277
									NDUFS8	0.402187
									UBE2A	0.401829
									IARS1	0.401426
									NLN	0.401024
									L3HYPDH	0.400937
									VDAC3	0.400311
									YWHAZ	0.400302
